# Supplementary material for: Standard-of-care vs expert-recommended discharge destinations for geriatric surgical inpatients: a prospective observational cohort study
Source: Eur Geriatr Med. 2025 Dec 19;17(1):323–33. doi: 10.1007/s41999-025-01382-x (PMC12945894; doi:10.1007/s41999-025-01382-x)
Supplement: Supplementary file 1 — Supplementary file1 (XLSX 29 KB) [file 41999_2025_1382_MOESM1_ESM.xlsx]

## Sheet: Supplementary Table 1
Correlation Matrix	COC congruent	Age (years)	Sex (male)	Trauma Surgery (Yes/No)	General & Visceral Surgery (Yes/No)	Urology (Yes/No)	BMI (kg/m²)	NRS (Yes/No)	MoCA 5-min (score)	Dementia (Yes/No)	PHQ4 (score)	ISAR (score)	CFS (score)	ASA (class)	Number of Medications (n)	Social Grade Level (class)	Nursing Services (class)	Living Alone (Yes/No)	Barthel Index (score)	CHARMI (score)	NMS (score)	Falls (Yes/No)	Emergency OP (Yes/No)	Time to OP (hours)	Cut-to-Suture Time (minutes)	Length of Stay ICU (minutes)	Length of Stay (days)
COC congruent	1	-0.176101	0.0173676	-0.129591	0.153483	0.0134877	0.0549984	-0.210073	-0.0878109	-0.039871	0.0408661	-0.242644	-0.236438	-0.187066	-0.149077	-0.194565	-0.0890687	-0.0330505	0.127251	0.116909	0.18569	-0.141668	-0.0729662	-0.0375335	0.0647531	-0.0747735	-0.27098
Age (years)	-0.176101	1	-0.254096	0.190382	-0.0997437	-0.150802	-0.254632	0.0784012	-0.189805	0.262735	-0.0110201	0.214526	0.345983	0.074139	0.123487	0.303504	0.311011	0.467129	-0.226608	-0.196988	-0.326339	0.20195	0.193123	-0.0206847	-0.230856	-0.0837764	-0.000735615
Sex (male)	0.0173676	-0.254096	1	-0.322541	0.210178	0.21257	-0.0120166	0.0701548	0.162027	-0.109132	-0.102273	-0.218767	-0.231025	0.116458	-0.0463898	-0.237424	-0.258855	-0.272475	0.221686	0.136875	0.215348	-0.217125	-0.177942	0.0302191	0.142042	0.045294	0.0102662
Trauma Surgery (Yes/No)	-0.129591	0.190382	-0.322541	1	-0.672713	-0.637087	-0.132749	-0.141856	-0.0571059	0.20467	0.0304418	0.263703	0.203798	-0.106074	0.226083	0.181914	0.0860384	0.175359	-0.156477	-0.256938	-0.341067	0.53429	0.541188	0.100956	-0.567367	-0.373195	0.0763019
General & Visceral Surgery (Yes/No)	0.153483	-0.0997437	0.210178	-0.672713	1	-0.141734	0.0598499	0.127409	0.00478669	-0.137684	0.0240661	-0.10588	-0.162306	0.121567	-0.220292	-0.130343	0.024478	-0.111247	0.0878375	0.131009	0.213242	-0.37499	-0.296553	0.0309912	0.471683	0.335043	0.0180013
Urology (Yes/No)	0.0134877	-0.150802	0.21257	-0.637087	-0.141734	1	0.11505	0.0568466	0.0709876	-0.130393	-0.0656429	-0.242503	-0.103576	0.0151963	-0.0729853	-0.107596	-0.140609	-0.118718	0.117725	0.207974	0.233908	-0.323137	-0.415114	-0.167272	0.267275	0.147667	-0.120836
BMI (kg/mÂ²)	0.0549984	-0.254632	-0.0120166	-0.132749	0.0598499	0.11505	1	-0.30847	0.0894765	-0.13079	0.204386	-0.111103	-0.00719505	-0.0102027	0.0821683	0.0327445	-0.0256366	-0.199204	0.01314	-0.0290169	-0.00555988	-0.0706849	-0.0719917	-0.0491903	0.207403	0.299796	0.157478
NRS (Yes/No)	-0.210073	0.0784012	0.0701548	-0.141856	0.127409	0.0568466	-0.30847	1	-0.166146	0.151535	-0.0917758	0.169822	0.155642	0.155243	0.018865	0.183735	0.117418	0.00115374	-0.106553	-0.0286497	-0.131516	-0.14253	-0.0239992	0.131213	0.0338894	-0.0383912	0.151562
MoCA 5-min (score)	-0.0878109	-0.189805	0.162027	-0.0571059	0.00478669	0.0709876	0.0894765	-0.166146	1	-0.311955	0.0195213	-0.25982	-0.217463	-0.0835382	-0.0505542	-0.165244	-0.150157	-0.144016	0.0860279	0.0531161	0.157302	-0.117982	-0.199383	0.0350671	-0.010576	0.0524173	0.0846284
Dementia (Yes/No)	-0.039871	0.262735	-0.109132	0.20467	-0.137684	-0.130393	-0.13079	0.151535	-0.311955	1	0.0829562	0.338018	0.261752	0.0492057	0.0274606	0.349928	0.40615	0.23412	-0.252161	-0.125781	-0.233679	0.205584	0.163088	0.0926764	-0.139052	-0.0525869	-0.0752759
PHQ4 (score)	0.0408661	-0.0110201	-0.102273	0.0304418	0.0240661	-0.0656429	0.204386	-0.0917758	0.0195213	0.0829562	1	0.149918	0.24713	-0.151611	0.241696	0.251153	0.157753	0.105523	-0.179825	-0.282504	-0.224587	-0.00603077	-0.0161147	-0.0293039	0.0193613	0.0890121	0.0548684
ISAR (score)	-0.242644	0.214526	-0.218767	0.263703	-0.10588	-0.242503	-0.111103	0.169822	-0.25982	0.338018	0.149918	1	0.497365	0.195903	0.279452	0.465063	0.372435	0.287193	-0.459352	-0.332667	-0.458442	0.265767	0.318348	0.200384	-0.200715	-0.122885	0.126462
CFS (score)	-0.236438	0.345983	-0.231025	0.203798	-0.162306	-0.103576	-0.00719505	0.155642	-0.217463	0.261752	0.24713	0.497365	1	0.335179	0.355622	0.677489	0.556358	0.237202	-0.67871	-0.50429	-0.795302	0.127245	0.194989	0.0410851	-0.125064	0.0775521	0.182692
ASA (class)	-0.187066	0.074139	0.116458	-0.106074	0.121567	0.0151963	-0.0102027	0.155243	-0.0835382	0.0492057	-0.151611	0.195903	0.335179	1	0.358955	0.305339	0.21413	0.0361815	-0.280526	-0.0751894	-0.258207	-0.000155049	0.0859124	0.0453234	0.0496428	0.208263	0.108463
Number of Medications (n)	-0.149077	0.123487	-0.0463898	0.226083	-0.220292	-0.0729853	0.0821683	0.018865	-0.0505542	0.0274606	0.241696	0.279452	0.355622	0.358955	1	0.352688	0.147968	0.151602	-0.258156	-0.244185	-0.343291	0.107558	0.231107	0.190759	-0.154833	-0.0924827	0.153822
Social Grade Level (class)	-0.194565	0.303504	-0.237424	0.181914	-0.130343	-0.107596	0.0327445	0.183735	-0.165244	0.349928	0.251153	0.465063	0.677489	0.305339	0.352688	1	0.576416	0.238161	-0.676799	-0.442777	-0.693411	0.171315	0.196786	0.0863684	-0.104008	0.0678138	0.1904
Nursing Services (class)	-0.0890687	0.311011	-0.258855	0.0860384	0.024478	-0.140609	-0.0256366	0.117418	-0.150157	0.40615	0.157753	0.372435	0.556358	0.21413	0.147968	0.576416	1	0.332505	-0.576623	-0.474517	-0.496773	0.103782	0.119968	0.0465806	-0.10083	0.139394	-0.0103382
Living Alone (Yes/No)	-0.0330505	0.467129	-0.272475	0.175359	-0.111247	-0.118718	-0.199204	0.00115374	-0.144016	0.23412	0.105523	0.287193	0.237202	0.0361815	0.151602	0.238161	0.332505	1	-0.226382	-0.122033	-0.149392	0.232944	0.195076	0.0172646	-0.29079	-0.0116391	-0.118871
Barthel Index (score)	0.127251	-0.226608	0.221686	-0.156477	0.0878375	0.117725	0.01314	-0.106553	0.0860279	-0.252161	-0.179825	-0.459352	-0.67871	-0.280526	-0.258156	-0.676799	-0.576623	-0.226382	1	0.559788	0.742799	-0.0891155	-0.138874	-0.129777	0.0996622	-0.107139	-0.132388
CHARMI (score)	0.116909	-0.196988	0.136875	-0.256938	0.131009	0.207974	-0.0290169	-0.0286497	0.0531161	-0.125781	-0.282504	-0.332667	-0.50429	-0.0751894	-0.244185	-0.442777	-0.474517	-0.122033	0.559788	1	0.556638	-0.0981561	-0.20632	-0.190467	0.231371	0.107288	-0.220805
NMS (score)	0.18569	-0.326339	0.215348	-0.341067	0.213242	0.233908	-0.00555988	-0.131516	0.157302	-0.233679	-0.224587	-0.458442	-0.795302	-0.258207	-0.343291	-0.693411	-0.496773	-0.149392	0.742799	0.556638	1	-0.165332	-0.279738	-0.0974404	0.20587	0.0324296	-0.235443
Falls (Yes/No)	-0.141668	0.20195	-0.217125	0.53429	-0.37499	-0.323137	-0.0706849	-0.14253	-0.117982	0.205584	-0.00603077	0.265767	0.127245	-0.000155049	0.107558	0.171315	0.103782	0.232944	-0.0891155	-0.0981561	-0.165332	1	0.512571	-0.0934096	-0.264759	-0.0552384	-0.148012
Emergency OP (Yes/No)	-0.0729662	0.193123	-0.177942	0.541188	-0.296553	-0.415114	-0.0719917	-0.0239992	-0.199383	0.163088	-0.0161147	0.318348	0.194989	0.0859124	0.231107	0.196786	0.119968	0.195076	-0.138874	-0.20632	-0.279738	0.512571	1	0.0906917	-0.34161	-0.0685349	0.0429945
Time to OP (hours)	-0.0375335	-0.0206847	0.0302191	0.100956	0.0309912	-0.167272	-0.0491903	0.131213	0.0350671	0.0926764	-0.0293039	0.200384	0.0410851	0.0453234	0.190759	0.0863684	0.0465806	0.0172646	-0.129777	-0.190467	-0.0974404	-0.0934096	0.0906917	1	-0.0828635	-0.0851088	0.438391
Cut-to-Suture Time (minutes)	0.0647531	-0.230856	0.142042	-0.567367	0.471683	0.267275	0.207403	0.0338894	-0.010576	-0.139052	0.0193613	-0.200715	-0.125064	0.0496428	-0.154833	-0.104008	-0.10083	-0.29079	0.0996622	0.231371	0.20587	-0.264759	-0.34161	-0.0828635	1	0.483402	0.0855529
Length of Stay ICU (minutes)	-0.0747735	-0.0837764	0.045294	-0.373195	0.335043	0.147667	0.299796	-0.0383912	0.0524173	-0.0525869	0.0890121	-0.122885	0.0775521	0.208263	-0.0924827	0.0678138	0.139394	-0.0116391	-0.107139	0.107288	0.0324296	-0.0552384	-0.0685349	-0.0851088	0.483402	1	0.0136629
Length of Stay (days)	-0.27098	-0.000735615	0.0102662	0.0763019	0.0180013	-0.120836	0.157478	0.151562	0.0846284	-0.0752759	0.0548684	0.126462	0.182692	0.108463	0.153822	0.1904	-0.0103382	-0.118871	-0.132388	-0.220805	-0.235443	-0.148012	0.0429945	0.438391	0.0855529	0.0136629	1
BMI = body mass index, NRS = nutritional risk screening, MoCA = Montreal Cognitive Assessment, PHQ4 = Patient Health Questionnaire-4, ISAR = Identifying seniors at risk screening, CFS = Clinical frailty scale, ASA = American Society of Anesthesiologists score, CHARMI = Charité mobility index, NMS = New Mobility Score. ICU = intensive care unit.

## Sheet: Supplementary Table 2
Association between explanatory variables and secondary outcomes	3 months follow-up (p-values)							15 months follow-up (p-values)
	Social Grade Level Increase	Nursing Services Increase	Barthel Index Decline	CHARMI Decline	NMS Decline	Readmission	Institutionalization	Care Level Increase	Barthel Index Decline	CHARMI Decline	NMS Decline	Institutionalization
Age (years)	0.0153	0.3714	< 0.0001	0.0207	< 0.0001	0.2245	0.2157	0.0696	0.2122	0.0313	0.0016	0.7096
Sex (male)	> 0.9999	> 0.9999	0.2248	0.1218	0.8638	0.0065	> 0.9999	0.2242	0.7969	0.3072	0.0127	0.8285
Trauma Surgery (Yes/No)	0.7353	0.114	0.0021	0.0497	0.0685	0.0495	> 0.9999	0.0145	0.8331	> 0.9999	0.5438	0.7231
General & Visceral Surgery (Yes/No)	0.775	0.2416	0.0115	0.138	0.1022	0.0948	> 0.9999	0.392	0.1926	0.9421	> 0.9999	0.5637
Urology (Yes/No)	> 0.9999	0.6081	0.2094	0.4107	0.6025	0.5889	> 0.9999	0.0423	0.443	0.9257	0.4511	> 0.9999
BMI (kg/mÂ²)	0.0504	0.7925	0.7722	0.8793	0.3804	0.7877	0.7199	0.2814	0.9778	0.8205	0.1582	0.9396
NRS (Yes/No)	0.2059	0.0534	0.1668	0.7739	0.3829	0.2387	> 0.9999	0.744	0.7775	> 0.9999	0.9211	0.8604
MoCA 5-min (score)	0.0792	0.9492	0.0107	0.2019	0.5135	0.9803	0.0942	0.0678	0.0163	0.0639	0.049	0.0471
Dementia (Yes/No)	0.4302	0.915	0.0009	0.2885	0.3944	0.4406	0.7196	0.726	0.0421	0.1182	0.5515	> 0.9999
PHQ4 (score)	0.6945	0.4388	0.5416	0.5906	0.7705	0.7175	0.6145	0.6766	0.6594	0.5264	0.4903	0.0905
ISAR (score)	0.0853	0.0256	0.0403	0.1222	0.0096	0.7184	0.7585	0.0006	0.0391	0.0362	0.1581	0.9584
CFS (score)	0.6895	0.0014	0.0002	0.6433	0.2222	0.9666	0.4862	0.3665	0.0238	0.0081	0.2673	0.5299
ASA (class)	0.3642	0.6232	0.8117	0.9839	0.5664	0.809	0.979	0.5181	0.5401	0.6465	0.5322	0.9705
Number of Medications (n)	0.9044	0.2836	0.0246	0.0959	0.0011	0.0308	0.7982	0.2733	0.4913	0.4361	0.3383	0.2532
Care Level (class)	0.0919	0.033	0.0003	0.0298	0.1959	0.0513	0.8043	0.8359	0.0004	0.0006	0.5647	0.565
Nursing Services (class)	0.9314	< 0.0001	0.0018	0.8911	0.0284	0.4795	0.549	0.4546	0.0358	0.1266	0.1175	0.3155
Living Alone (Yes/No)	0.003	0.8914	0.094	0.3149	0.0006	0.3411	> 0.9999	0.0028	0.3206	0.5488	0.2061	> 0.9999
Barthel Index (score)	0.5244	0.0178	0.1442	0.6413	0.3079	0.7461	0.4924	0.6292	0.5371	0.4145	> 0.9999	0.2124
CHARMI (score)	0.8874	0.0006	0.235	0.003	0.1	0.5141	0.0691	0.166	0.9745	0.3223	> 0.9999	0.9585
NMS (score)	0.9484	0.009	0.0002	0.3873	0.8656	0.9981	0.8237	0.3848	0.3496	0.2138	0.5894	0.1476
Falls (Yes/No)	0.1241	0.2849	0.0009	0.128	0.0521	0.1372	> 0.9999	0.3412	0.7721	> 0.9999	0.4199	0.9297
Emergency OP (Yes/No)	0.4083	0.031	0.0112	0.0283	0.0123	0.5182	> 0.9999	0.0321	0.369	0.5772	0.1857	0.7839
Time to OP (hours)	0.531	0.2147	0.6517	0.2738	0.1432	0.0772	0.4216	0.129	0.0133	0.3858	0.9274	> 0.9999
Cut-to-Suture Time (minutes)	0.6892	0.2736	0.9652	0.3743	0.333	0.0086	0.0523	0.2583	0.0728	0.0912	0.1103	0.7853
Length of Stay ICU (minutes)	0.2726	0.9257	0.9981	0.777	0.375	0.0114	0.2109	0.6103	0.5121	0.2823	0.3348	0.9572
Length of Stay (days)	0.3007	0.5818	0.0152	0.0277	0.0229	0.4609	0.1459	0.0201	0.0766	0.2443	0.1396	0.9802
BMI = body mass index, NRS = nutritional risk screening, MoCA = Montreal Cognitive Assessment, PHQ4 = Patient Health Questionnaire-4, ISAR = Identifying seniors at risk screening, CFS = Clinical frailty scale, ASA = American Society of Anesthesiologists score, CHARMI = Charité mobility index, NMS = New Mobility Score. ICU = intensive care unit.
